# Supplementary material for: Plastid Phylogenomics of Dendroseris (Cichorieae; Asteraceae): Insights Into Structural Organization and Molecular Evolution of an Endemic Lineage From the Juan Fernández Islands
Source: Front Plant Sci. 2020 Nov 5;11:594272. doi: 10.3389/fpls.2020.594272 (PMC7674203; doi:10.3389/fpls.2020.594272)
Supplement: Supplementary file 1 [file Data_Sheet_1.zip]

Archive with 8 entries (8 files):
- Table 1 - 2020-10-14T160845.760.DOCX
- Table 2 - 2020-10-14T160846.290.DOCX
- Table 3 - 2020-10-14T160846.764.DOCX
- Table 4 (97).DOCX
- Table 5 (62).DOCX
- Table 6 (27).DOCX
- Table 7 (20).DOCX
- Table 8 (7).DOCX
